# Supplementary material for: Computational Quantification of the Zwitterionic/Quinoid Ratio of Phenolate Dyes for Their Solvatochromic Prediction
Source: Molecules. 2022 Dec 17;27(24):9023. doi: 10.3390/molecules27249023 (PMC9782446; doi:10.3390/molecules27249023)
Supplement: Supplementary file 1 [file molecules-27-09023-s001.zip]

Archive with 1 entries (1 files):
- molecules-2054068-supplementary.pdf
